# Supplementary material for: A Terrible Future: Episodic Future Thinking and the Perceived Risk of Terrorism
Source: Front Psychol. 2019 Oct 22;10:2333. doi: 10.3389/fpsyg.2019.02333 (PMC6817511; doi:10.3389/fpsyg.2019.02333)
Supplement: DATA SHEET S1 — Data Set. [file Data_Sheet_1.CSV]

IV_CONDITION	Gender	Years_of_Education	Time_Page_Submit	Specificity	Vividness	Concreteness	Vividness_Index	Future_Counterfactual_Thinking	Mental_Experience	Perspective_Observer	Perspective_Observer_Reversed	Perspective_Field	Perspective_NotPresent	Perspective_NotPresent_Reversed	Judged_Realism	Ease_of_Imagination	Perceived_Temporal_Distance	Risk1_BombExplosion	Risk2_BiologicalTerror	Risk3_ChemicalTerror	Risk4_CarAttack	Risk5_ArmedTerror	Risk6_Hijacking	Risk7_Terror	DV_RISKSUM	DV_NEWRISKSUM
1	2	0																1	1	1	1	1	1	1	1	1
1	2	1																2	2	1	3	3	3	2	2,33333333333333	2,5
1	1	1																2	1	1	2	2	1	2	1,5	2
1	2	1																2	1	1	3	2	1	2	1,66666666666667	2
1	2	1																3	2	2	5	3	2	3	2,83333333333333	3
1	2	1																4	4	2	3	4	2	2	3,16666666666667	4
1	2	1																2	3	1	3	2	1	2	2	2
1	2	1																4	2	3	5	4	2	5	3,33333333333333	4
1	2	1																2	2	2	2	3	2	2	2,16666666666667	2,5
1	2	1																2	1	1	4	4	3	4	2,5	3
1	2	1																2	4	1	3	3	1	2	2,33333333333333	2,5
1	2	1																4	3	2	5	4	2	5	3,33333333333333	4
1	2	1																4	3	2	3	2	1	2	2,5	3
1	2	1																3	2	3	3	4	4	3	3,16666666666667	3,5
1	2	1																7	7	7	6	7	6	7	6,66666666666667	7
1	2	1																3	1	1	2	2	1	1	1,66666666666667	2,5
1	2	1																2	4	2	4	2	2	2	2,66666666666667	2
1	2	1																2	1	1	2	2	1	2	1,5	2
1	2	1																5	2	1	5	5	4	5	3,66666666666667	5
1	2	2																1	2	1	1	5	1	3	1,83333333333333	3
1	2	2																6	3	2	7	7	2	6	4,5	6,5
1	2	2																2	3	2	3	3	4	3	2,83333333333333	2,5
1	1	2																1	1	1	1	1	1	2	1	1
1	2	2																4	3	3	4	4	3	4	3,5	4
1	2	2																4	2	2	4	3	2	3	2,83333333333333	3,5
1	2	2																2	1	1	3	3	2	2	2	2,5
1	2	2																5	4	5	5	5	4	6	4,66666666666667	5
1	2	2																4	2	2	4	4	4	4	3,33333333333333	4
1	2	2																3	1	1	2	2	2	2	1,83333333333333	2,5
1	2	2																5	3	2	5	5	2	5	3,66666666666667	5
1	2	2																2	1	1	1	4	2	2	1,83333333333333	3
1	2	2																2	5	2	4	2	1	4	2,66666666666667	2
1	2	2																2	1	1	3	2	1	2	1,66666666666667	2
1	2	2																5	3	3	6	6	2	5	4,16666666666667	5,5
1	2	2																4	2	2	2	3	3	4	2,66666666666667	3,5
1	2	2																3	2	1	5	5	1	3	2,83333333333333	4
1	1	3																1	1	1	4	3	1	2	1,83333333333333	2
1	2	3																5	4	2	5	5	1	5	3,66666666666667	5
1	2	3																4	2	2	3	5	3	4	3,16666666666667	4,5
1	2	3																3	2	2	4	4	2	4	2,83333333333333	3,5
1	2	3																2	1	2	2	3	2	2	2	2,5
1	2	3																3	2	2	2	3	3	3	2,5	3
1	1	3																3	1	1	3	3	2	4	2,16666666666667	3
1	2	3																3	2	2	3	4	5	3	3,16666666666667	3,5
1	1	4																1	1	1	2	1	1	1	1,16666666666667	1
1	2	4																3	2	1	4	3	1	3	2,33333333333333	3
1	2	5																4	1	2	4	4	1	4	2,66666666666667	4
1	1	5																5	7	7	5	5	4	5	5,5	5
1	1	5																2	1	1	2	2	2	2	1,66666666666667	2
1	1	5																2	1	1	2	2	1	2	1,5	2
1	2	5																4	2	2	4	4	2	5	3	4
1	2	6																3	2	1	2	3	1	2	2	3
1	1	6																1	1	1	1	1	1	2	1	1
1	2	7																2	1	1	4	3	2	2	2,16666666666667	2,5
1	2	7																1	1	1	5	5	6	5	3,16666666666667	3
2	1	7	47,661	6	4	6	5,33333333333333	2	1	6	2	2	2	6	6	3	5	1	1	1	1	1	1	1	1	1
2	2	1	72,183	7	6	7	6,66666666666667	2	1	1	7	7	3	5	5	6	6	2	2	1	1	1	1	2	1,33333333333333	1,5
2	2	4	70,504	7	6	7	6,66666666666667	1	1	5	3	5	2	6	6	5	3	3	2	2	3	3	1	3	2,33333333333333	3
2	2	1	98,098	7	5	2	4,66666666666667	5	2	2	6	6	4	4	5	5	2	6	2	2	6	6	3	5	4,16666666666667	6
2	1	4	30,694	5	5	5	5	3	2	1	7	7	2	6	5	5	2	2	2	2	2	2	2	3	2	2
2	2	4	126,729	6	5	5	5,33333333333333	3	2	5	3	5	2	6	5	4	6	3	2	2	2	2	2	3	2,16666666666667	2,5
2	2	1	92,693	7	7	6	6,66666666666667	2	2	6	2	1	1	7	5	3	3	3	2	2	2	3	1	4	2,16666666666667	3
2	2	4	54,056	6	3	2	3,66666666666667	2	3	2	6	6	1	7	5	3	1	3	3	2	3	3	3	3	2,83333333333333	3
2	2	2	64,373	4	5	3	4	2	3	1	7	5	3	5	2	2	2	6	4	2	5	2	2	5	3,5	4
2	2	1	67,688	6	3	4	4,33333333333333	2	3	2	6	5	7	1	4	3	1	1	1	1	1	4	1	3	1,5	2,5
2	2	3	66,97	5	4	4	4,33333333333333	3	3	2	6	6	2	6	2	3	2	2	1	1	2	2	1	2	1,5	2
2	2	1	41,376	6	3	5	4,66666666666667	3	3	6	2	2	1	7	5	5	5	2	1	1	3	2	1	2	1,66666666666667	2
2	2	2	34,962	6	5	3	4,66666666666667	7	3	4	4	3	3	5	5	6	2	6	5	3	6	6	3	6	4,83333333333333	6
2	2	2	45,679	7	4	4	5	5	3	3	5	7	1	7	5	7	4	6	1	1	4	4	1	7	2,83333333333333	5
2	2	5	54,024	6	5	5	5,33333333333333	7	3	1	7	7	1	7	5	4	1	5	3	3	5	6	4	5	4,33333333333333	5,5
2	2	1	42,34	7	4	7	6	5	3	1	7	7	1	7	4	7	7	3	2	2	4	3	2	3	2,66666666666667	3
2	2	8	47,438	4	4	5	4,33333333333333	3	4	4	4	4	4	4	2	2	4	3	3	3	3	3	2	3	2,83333333333333	3
2	2	1	52,536	5	4	5	4,66666666666667	4	4	2	6	6	4	4	4	4	1	1	1	1	3	2	1	2	1,5	1,5
2	1	2	156,076	7	5	5	5,66666666666667	3	4	4	4	4	1	7	6	5	6	4	2	2	5	3	2	5	3	3,5
2	2	6	41,679	5	6	6	5,66666666666667	3	4	5	3	6	2	6	6	6	3	3	2	2	4	4	2	4	2,83333333333333	3,5
2	2	4	66,586	7	5	6	6	6	4	7	1	1	2	6	7	4	2	3	1	1	3	4	3	3	2,5	3,5
2	2	5	81,261	7	5	6	6	6	4	5	3	3	1	7	3	4	4	5	1	2	4	4	2	5	3	4,5
2	1	3	44,103	6	6	7	6,33333333333333	4	4	1	7	7	1	7	6	7	3	5	1	1	3	4	1	4	2,5	4,5
2	1	4	138,105	7	6	6	6,33333333333333	4	4	5	3	3	2	6	6	6	3	2	1	1	3	2	1	2	1,66666666666667	2
2	1	5	68,637	7	6	7	6,66666666666667	5	4	5	3	3	2	6	5	6	3	2	1	1	1	1	1	1	1,16666666666667	1,5
2	1	2	49,839	7	7	7	7	4	4	4	4	7	1	7	7	7	4	2	2	2	2	2	2	2	2	2
2	2	2	42,531	3	3	3	3	3	5	4	4	4	4	4	4	4	4	2	4	2	2	2	2	2	2,33333333333333	2
2	2	1	40,306	4	4	3	3,66666666666667	3	5	2	6	2	2	6	1	2	3	5	3	2	2	2	3	3	2,83333333333333	3,5
2	2	2	37,567	5	3	4	4	7	5	6	2	4	5	3	5	4	3	3	2	3	5	4	3	4	3,33333333333333	3,5
2	1	5	36,933	4	3	5	4	6	5	3	5	5	2	6	5	6	6	4	4	4	5	6	5	6	4,66666666666667	5
2	2	3	105,751	5	4	4	4,33333333333333	5	5	1	7	7	2	6	3	2	1	3	1	1	2	3	2	3	2	3
2	1	1	27,783	1	6	7	4,66666666666667	1	5	2	6	7	2	6	6	7	4	2	1	1	4	3	1	3	2	2,5
2	2	0	65,674	7	4	4	5	5	5	1	7	7	1	7	4	5	2	5	4	2	5	4	2	6	3,66666666666667	4,5
2	2	1	50,693	5	6	5	5,33333333333333	6	5	2	6	5	4	4	5	6	2	3	1	1	3	2	1	3	1,83333333333333	2,5
2	2	1	56,768	6	5	6	5,66666666666667	5	5	2	6	6	2	6	4	4	3	4	3	2	4	4	4	4	3,5	4
2	2	2	51,74	4	6	7	5,66666666666667	7	5	1	7	7	1	7	7	7	1	5	3	2	6	5	1	5	3,66666666666667	5
2	2	3	47,291	6	6	5	5,66666666666667	4	5	1	7	7	1	7	7	3	2	2	1	1	2	2	2	2	1,66666666666667	2
2	2	3	112,815	6	5	6	5,66666666666667	5	5	2	6	6	3	5	4	5	4	3	2	2	3	3	2	3	2,5	3
2	2	0	52,347	7	5	6	6	4	5	1	7	7	1	7	5	3	3	3	1	1	2	2	1	2	1,66666666666667	2,5
2	1	1	82,96	6	5	7	6	6	5	1	7	6	3	5	5	3	3	2	1	1	3	2	1	2	1,66666666666667	2
2	2	2	34,496	6	6	6	6	6	5	4	4	5	1	7	6	6	4	3	2	2	2	3	1	2	2,16666666666667	3
2	2	2	46,297	6	6	6	6	7	5	4	4	4	5	3	5	6	3	6	3	2	6	6	3	5	4,33333333333333	6
2	1	5	89,561	6	5	7	6	7	5	2	6	5	1	7	7	7	2	2	2	2	2	2	1	2	1,83333333333333	2
2	2	1	125,925	7	6	6	6,33333333333333	7	5	5	3	5	2	6	5	4	3	4	4	4	5	5	4	5	4,33333333333333	4,5
2	2	6	90,38	7	7	7	7	7	5	1	7	5	4	4	5	4	3	4	1	1	4	4	3	4	2,83333333333333	4
2	1	4	85,073	6	3	5	4,66666666666667	6	6	1	7	7	1	7	5	3	2	2	1	1	4	3	2	2	2,16666666666667	2,5
2	2	4	43,891	6	5	3	4,66666666666667	6	6	1	7	3	1	7	5	6	5	3	1	1	3	3	3	3	2,33333333333333	3
2	2	3	41,445	6	4	5	5	2	6	5	3	6	2	6	7	7	4	7	7	7	7	7	7	7	7	7
2	2	3	74,221	5	4	6	5	4	6	7	1	1	1	7	4	3	1	4	4	3	4	5	3	5	3,83333333333333	4,5
2	2	1	160,003	6	4	6	5,33333333333333	6	6	5	3	5	5	3	5	5	2	2	2	2	2	2	2	2	2	2
2	2	4	131,643	6	6	4	5,33333333333333	6	6	7	1	2	2	6	6	5	1	2	1	1	2	2	1	2	1,5	2
2	2	3	55,254	7	5	5	5,66666666666667	6	6	7	1	2	2	6	5	6	4	3	1	4	5	4	1	3	3	3,5
2	1	1	125,046	7	5	6	6	6	6	1	7	7	3	5	1	3	1	2	1	1	1	5	1	5	1,83333333333333	3,5
2	2	5	30,706	6	7	5	6	6	6	1	7	7	1	7	5	6	5	4	3	3	4	5	2	4	3,5	4,5
2	2	0	77,323	7	7	6	6,66666666666667	6	6	2	6	6	3	5	7	7	1	5	1	2	6	6	1	5	3,5	5,5
2	2	3	67,168	7	6	7	6,66666666666667	6	6	7	1	4	7	1	5	7	4	3	1	2	5	5	1	4	2,83333333333333	4
2	2	1	55,615	6	4	5	5	7	7	7	1	1	1	7	4	5	3	2	1	1	2	2	1	3	1,5	2
2	1	1	74,471	6	6	7	6,33333333333333	7	7	1	7	7	1	7	6	5	3	2	2	1	4	3	1	4	2,16666666666667	2,5
2	2	2	70,36	7	7	6	6,66666666666667	6	7	4	4	6	1	7	7	7	4	2	2	2	2	2	2	2	2	2
2	2	6	56,446	7	7	6	6,66666666666667	7	7	2	6	6	1	7	7	6	2	4	2	2	4	4	1	4	2,83333333333333	4
2	1	1	52,274	7	7	7	7	7	7	7	1	6	7	1	7	7	3	5	2	4	7	7	4	6	4,83333333333333	6
2	2	1	58,814	7	7	7	7	7	7	1	7	7	1	7	7	7	2	5	2	2	5	3	1	5	3	4
2	2	2	41,596	7	7	7	7	7	7	2	6	5	1	7	7	7	2	2	1	1	3	4	2	3	2,16666666666667	3
2	2	2	57,648	7	7	7	7	7	7	7	1	4	3	5	6	4	1	5	2	4	6	5	2	5	4	5
2	1	3	45,265	7	7	7	7	7	7	6	2	6	6	2	6	6	4	1	1	1	1	1	1	1	1	1
3	2	1	6,254	5	5	5	5	7	1	2	6	7	1	7	7	2	4	2	4	3	2	2	1	2	2,33333333333333	2
3	2	1	101,45	6	5	4	5	1	1	5	3	1	6	2	2	2	3	2	2	2	2	3	1	2	2	2,5
3	1	1	50,973	5	3	4	4	5	2	1	7	1	7	1	5	3	3	1	1	1	1	1	1	2	1	1
3	1	1	51,073	5	2	7	4,66666666666667	1	2	7	1	1	7	1	3	7	3	1	1	1	1	1	2	3	1,16666666666667	1
3	1	1	1,563	4	5	5	4,66666666666667	4	2	2	6	4	2	6	5	4	2	1	1	1	1	1	1	1	1	1
3	2	1	99,014	6	4	6	5,33333333333333	7	2	2	6	6	3	5	4	5	2	2	1	1	5	1	1	2	1,83333333333333	1,5
3	2	0	34,461	7	6	6	6,33333333333333	7	2	6	2	4	4	4	4	7	3	3	2	1	5	4	1	2	2,66666666666667	3,5
3	2	3	91,443	4	3	3	3,33333333333333	4	3	1	7	7	5	3	3	2	5	3	3	2	3	4	3	4	3	3,5
3	2	4	1,56	4	3	4	3,66666666666667	3	3	4	4	4	4	4	4	3	4	3	4	5	6	5	4	4	4,5	4
3	2	2	50,766	5	4	5	4,66666666666667	5	3	1	7	7	1	7	5	4	4	2	2	2	3	2	2	3	2,16666666666667	2
3	1	2	87,433	5	5	5	5	6	3	5	3	3	5	3	6	5	4	2	1	1	2	1	1	1	1,33333333333333	1,5
3	2	3	69,232	5	4	6	5	4	3	6	2	4	5	3	6	6	6	5	3	3	5	5	2	5	3,83333333333333	5
3	1	2	86,591	6	5	5	5,33333333333333	5	3	5	3	4	1	7	5	5	1	1	1	1	1	1	1	2	1	1
3	2	1	73,534	7	6	6	6,33333333333333	3	3	1	7	7	2	6	7	6	2	3	3	3	3	3	2	3	2,83333333333333	3
3	1	3	103,822	4	3	5	4	2	4	6	2	3	2	6	4	2	6	5	3	2	4	4	3	5	3,5	4,5
3	2	4	49,825	7	5	4	5,33333333333333	1	4	7	1	5	1	7	5	3	2	4	1	1	6	5	4	5	3,5	4,5
3	2	5	61,167	6	5	5	5,33333333333333	5	4	1	7	7	1	7	4	6	2	1	1	1	1	1	1	2	1	1
3	1	2	48,707	7	5	5	5,66666666666667	6	4	1	7	7	1	7	6	7	4	3	2	2	4	3	2	3	2,66666666666667	3
3	1	6	105,771	6	6	6	6	4	4	4	4	4	2	6	6	5	4	2	2	2	4	3	2	2	2,5	2,5
3	2	4	144,845	7	6	6	6,33333333333333	4	4	1	7	7	1	7	4	6	3	1	1	1	4	1	1	1	1,5	1
3	2	1	73,323	7	7	7	7	7	4	7	1	7	4	4	6	7	4	6	2	2	6	6	4	7	4,33333333333333	6
3	1	1	49,591	7	7	7	7	1	4	4	4	4	1	7	6	7	1	1	1	1	1	1	1	1	1	1
3	1	2	23,347	3	3	4	3,33333333333333	3	5	6	2	1	5	3	3	4	2	5	3	3	5	5	2	5	3,83333333333333	5
3	2	1	41,786	4	2	5	3,66666666666667	4	5	5	3	5	3	5	5	3	5	1	1	1	1	2	1	1	1,16666666666667	1,5
3	2	22	4,202	5	4	4	4,33333333333333	4	5	5	3	5	4	4	4	4	5	6	2	2	5	3	5	4	3,83333333333333	4,5
3	2	3	82,034	4	6	5	5	5	5	4	4	4	4	4	5	3	5	3	2	2	3	2	1	2	2,16666666666667	2,5
3	2	4	40,67	7	4	4	5	4	5	2	6	5	4	4	6	5	3	3	2	3	5	5	3	5	3,5	4
3	2	7	122,444	6	4	5	5	6	5	5	3	3	4	4	5	4	2	2	1	2	2	2	2	3	1,83333333333333	2
3	2	1	76,268	7	5	4	5,33333333333333	6	5	6	2	1	1	7	5	5	4	3	1	1	2	2	1	2	1,66666666666667	2,5
3	2	1	67,515	6	5	5	5,33333333333333	6	5	7	1	1	3	5	7	6	1	3	2	2	3	3	2	2	2,5	3
3	2	3	151,19	7	4	5	5,33333333333333	7	5	1	7	5	2	6	4	5	5	6	2	2	5	5	1	5	3,5	5,5
3	2	0	47,322	7	5	5	5,66666666666667	1	5	1	7	7	1	7	6	5	5	5	3	2	5	6	2	6	3,83333333333333	5,5
3	1	1	61,425	7	5	5	5,66666666666667	6	5	7	1	4	6	2	5	2	4	5	2	2	6	5	3	3	3,83333333333333	5
3	2	1	101,204	7	5	5	5,66666666666667	7	5	2	6	6	1	7	5	2	2	2	1	1	2	3	1	4	1,66666666666667	2,5
3	2	2	107,99	7	7	3	5,66666666666667	6	5	1	7	7	1	7	7	5	3	2	1	1	2	3	1	2	1,66666666666667	2,5
3	2	1	89,915	6	6	6	6	4	5	4	4	5	3	5	5	4	4	3	3	4	5	3	3	4	3,5	3
3	2	1	67,691	7	6	5	6	5	5	3	5	3	3	5	4	4	4	4	3	5	4	5	3	4	4	4,5
3	2	2	70,621	7	5	6	6	7	5	7	1	7	1	7	7	5	4	1	3	5	3	3	3	4	3	2
3	1	2	77,543	6	6	6	6	6	5	5	3	4	3	5	5	5	4	2	1	1	3	2	1	2	1,66666666666667	2
3	2	2	77,269	7	3	3	4,33333333333333	6	6	7	1	4	4	4	3	3	4	5	2	2	5	6	4	5	4	5,5
3	2	4	168,997	5	5	3	4,33333333333333	7	6	3	5	5	5	3	5	3	5	2	1	1	5	5	1	3	2,5	3,5
3	2	1	66,654	5	6	5	5,33333333333333	2	6	1	7	7	1	7	6	7	2	2	1	1	1	2	1	2	1,33333333333333	2
3	2	3	55,018	5	6	5	5,33333333333333	1	6	2	6	6	1	7	3	2	5	1	1	1	2	1	1	1	1,16666666666667	1
3	1	4	55,171	5	5	6	5,33333333333333	5	6	1	7	7	2	6	4	3	5	1	1	1	1	1	2	2	1,16666666666667	1
3	2	1	87,198	6	6	5	5,66666666666667	4	6	1	7	7	1	7	6	5	3	6	2	2	6	6	3	6	4,16666666666667	6
3	2	2	48,25	7	6	4	5,66666666666667	6	6	6	2	4	2	6	6	7	4	1	1	1	2	2	1	2	1,33333333333333	1,5
3	2	1	36,616	5	7	6	6	7	6	5	3	2	6	2	5	6	6	6	3	5	6	6	2	5	4,66666666666667	6
3	2	1	96,948	7	6	5	6	6	6	1	7	7	1	7	5	5	2	4	2	2	4	3	4	3	3,16666666666667	3,5
3	2	4	101,296	5	7	6	6	5	6	4	4	5	2	6	4	5	5	3	4	3	4	4	3	4	3,5	3,5
3	2	0	40,303	7	6	6	6,33333333333333	1	6	1	7	7	1	7	5	7	5	5	1	2	5	5	4	5	3,66666666666667	5
3	2	2	92,494	7	6	6	6,33333333333333	5	6	3	5	6	1	7	5	7	1	4	1	1	5	5	4	6	3,33333333333333	4,5
3	2	3	117,49	7	7	5	6,33333333333333	7	6	3	5	6	2	6	4	5	5	2	1	1	3	1	1	2	1,5	1,5
3	2	5	98,272	7	6	6	6,33333333333333	6	6	2	6	7	2	6	5	6	3	5	2	2	5	5	2	6	3,5	5
3	2	0	66,127	7	7	6	6,66666666666667	7	6	7	1	3	1	7	6	6	3	3	1	1	3	2	1	4	1,83333333333333	2,5
3	1	1	34,223	7	7	6	6,66666666666667	1	6	2	6	7	1	7	7	5	2	1	6	7	2	1	1	1	3	1
3	2	2	33,612	7	7	6	6,66666666666667	6	6	2	6	6	1	7	5	6	4	5	2	2	5	4	2	3	3,33333333333333	4,5
3	2	1	80,317	6	5	4	5	7	7	1	7	7	1	7	6	7	3	5	1	2	7	5	2	5	3,66666666666667	5
3	2	1	102,078	5	6	6	5,66666666666667	6	7	6	2	2	5	3	5	7	3	3	2	2	3	3	2	3	2,5	3
3	2	2	71,966	7	6	4	5,66666666666667	7	7	6	2	3	1	7	7	7	3	2	1	1	1	2	1	2	1,33333333333333	2
3	2	3	110,37	6	5	6	5,66666666666667	7	7	4	4	5	2	6	4	6	4	5	7	5	4	5	4	5	5	5
3	1	3	59,01	7	3	7	5,66666666666667	6	7	7	1	7	2	6	5	5	3	1	1	1	2	1	1	1	1,16666666666667	1
3	2	2	52,757	7	5	6	6	7	7	1	7	7	1	7	7	7	3	1	1	1	4	2	1	1	1,66666666666667	1,5
3	2	2	107,336	7	6	5	6	5	7	3	5	7	1	7	6	7	1	4	1	1	5	5	3	4	3,16666666666667	4,5
3	2	3	77,362	7	6	5	6	7	7	1	7	7	2	6	6	7	2	2	1	1	3	3	1	1	1,83333333333333	2,5
3	2	1	70,427	7	5	7	6,33333333333333	7	7	3	5	7	2	6	6	7	5	6	1	1	6	6	1	4	3,5	6
3	1	1	73,283	7	7	5	6,33333333333333	7	7	1	7	7	1	7	7	7	4	1	1	1	1	1	1	1	1	1
3	2	2	61,889	7	6	6	6,33333333333333	6	7	2	6	6	1	7	6	7	1	5	3	2	4	3	3	6	3,33333333333333	4
3	2	4	71,391	6	7	6	6,33333333333333	7	7	5	3	7	2	6	7	6	2	5	1	1	6	5	1	6	3,16666666666667	5
3	2	6	73,922	7	5	7	6,33333333333333	4	7	6	2	6	2	6	5	6	4	1	1	1	2	1	1	1	1,16666666666667	1
3	1	1	71,62	7	7	6	6,66666666666667	4	7	1	7	7	5	3	7	2	1	5	3	5	7	7	7	5	5,66666666666667	6
3	2	1	46,13	7	7	6	6,66666666666667	7	7	1	7	7	1	7	7	6	3	2	1	1	3	2	1	3	1,66666666666667	2
3	1	5	86,626	7	7	6	6,66666666666667	7	7	2	6	7	1	7	6	6	2	2	1	2	2	2	1	2	1,66666666666667	2
3	1	6	51,129	7	7	6	6,66666666666667	7	7	7	1	1	1	7	6	7	2	1	1	1	1	1	1	1	1	1
3	2	1	37,89	7	7	7	7	7	7	5	3	6	2	6	7	7	3	6	1	2	6	6	3	5	4	6
3	2	2	152,427	7	7	7	7	7	7	1	7	7	1	7	7	7	3	7	3	2	7	6	4	6	4,83333333333333	6,5
3	1	4	123,994	7	7	7	7	7	7	1	7	7	1	7	7	7	1	1	1	1	2	1	1	1	1,16666666666667	1
3	2	7	150,854	7	7	7	7	7	7	1	7	7	1	7	7	7	2	1	1	1	1	1	1	1	1	1
4	2	2	30,617	1	1	1	1	7	1	1	7	1	7	1	1	1	7	5	2	2	4	5	2	6	3,33333333333333	5
4	2	2	63,616	2	2	2	2	4	1	1	7	4	6	2	5	2	4	2	2	2	2	2	1	2	1,83333333333333	2
4	1	6	39,246	5	4	3	4	4	1	2	6	1	6	2	4	3	2	1	1	1	1	1	1	2	1	1
4	1	9	96,773	7	4	1	4	7	1	7	1	3	6	2	4	2	3	3	2	2	4	5	1	5	2,83333333333333	4
4	2	2	35,498	5	7	4	5,33333333333333	7	1	1	7	1	7	1	7	7	2	5	2	4	5	4	2	5	3,66666666666667	4,5
4	1	0	25,336	7	7	7	7	1	1	1	7	1	7	1	3	1	7	1	1	1	1	3	1	1	1,33333333333333	2
4	2	0	34,118	2	3	1	2	3	2	1	7	2	5	3	4	1	6	2	2	2	3	2	1	3	2	2
4	1	0	32,484	3	2	3	2,66666666666667	5	2	1	7	1	2	6	1	3	5	7	4	3	4	6	5	6	4,83333333333333	6,5
4	1	2	3,826	2	3	3	2,66666666666667	2	2	3	5	7	1	7	5	4	4	3	7	7	1	2	5	2	4,16666666666667	2,5
4	2	5	56,203	1	2	6	3	7	2	1	7	1	7	1	2	6	4	2	1	1	5	5	4	4	3	3,5
4	1	8	32,81	3	3	4	3,33333333333333	4	2	2	6	2	4	4	3	1	6	1	1	1	1	1	1	1	1	1
4	2	1	32,282	5	5	2	4	7	2	2	6	5	1	7	3	4	6	2	1	3	1	2	1	3	1,66666666666667	2
4	2	2	74,827	3	3	6	4	5	2	3	5	3	7	1	5	5	2	4	2	2	4	3	3	2	3	3,5
4	2	3	96,469	3	7	4	4,66666666666667	2	2	4	4	7	1	7	7	6	2	2	1	1	2	2	1	2	1,5	2
4	2	5	82,287	3	5	6	4,66666666666667	5	2	1	7	1	7	1	6	5	1	6	6	4	7	7	6	7	6	6,5
4	1	1	22,338	7	5	4	5,33333333333333	5	2	3	5	4	4	4	6	3	3	3	1	1	4	3	1	5	2,16666666666667	3
4	1	2	27,514	5	4	7	5,33333333333333	2	2	1	7	1	7	1	4	3	6	2	1	1	3	1	1	2	1,5	1,5
4	2	5	30,719	6	5	5	5,33333333333333	5	2	6	2	7	2	6	5	6	5	3	5	3	4	4	2	5	3,5	3,5
4	2	1	35,75	3	2	1	2	3	3	2	6	3	4	4	5	2	4	2	1	2	2	2	1	2	1,66666666666667	2
4	2	2	26,898	4	4	2	3,33333333333333	6	3	7	1	6	5	3	3	4	3	2	1	2	3	4	1	2	2,16666666666667	3
4	1	5	32,921	5	3	3	3,66666666666667	4	3	1	7	1	6	2	1	2	3	1	1	1	1	1	1	1	1	1
4	2	6	37,25	3	4	4	3,66666666666667	5	3	2	6	5	2	6	5	4	5	3	2	2	4	2	2	3	2,5	2,5
4	2	2	2,104	4	5	3	4	2	3	2	6	4	2	6	4	4	3	5	2	1	4	3	1	3	2,66666666666667	4
4	2	2	32,063	3	5	4	4	6	3	6	2	2	6	2	3	1	1	4	3	1	3	4	1	7	2,66666666666667	4
4	2	6	41,681	4	4	4	4	5	3	6	2	6	2	6	5	5	4	5	5	5	5	5	4	5	4,83333333333333	5
4	2	1	27,879	5	2	6	4,33333333333333	3	3	1	7	1	7	1	7	5	1	4	1	5	5	6	2	6	3,83333333333333	5
4	2	1	36,273	7	4	2	4,33333333333333	3	3	1	7	6	6	2	4	1	6	2	1	1	4	7	1	7	2,66666666666667	4,5
4	2	3	65,919	5	5	3	4,33333333333333	7	3	7	1	1	7	1	5	3	3	2	1	1	5	4	1	2	2,33333333333333	3
4	2	3	26,881	5	5	4	4,66666666666667	4	3	2	6	5	6	2	6	6	3	4	2	2	5	4	2	5	3,16666666666667	4
4	2	0	33,711	5	5	5	5	5	3	6	2	6	5	3	6	5	4	2	1	2	2	2	3	2	2	2
4	2	1	51,343	5	5	5	5	6	3	2	6	7	7	1	6	6	2	2	1	1	2	2	1	3	1,5	2
4	2	2	8,659	7	5	3	5	5	3	1	7	1	1	7	1	1	3	1	1	1	1	1	1	4	1	1
4	2	3	33,4	5	6	5	5,33333333333333	4	3	3	5	3	6	2	6	6	3	3	2	2	3	3	3	3	2,66666666666667	3
4	2	1	59,534	4	3	3	3,33333333333333	4	4	5	3	1	3	5	4	1	4	1	5	1	4	4	1	2	2,66666666666667	2,5
4	2	0	35,588	5	3	3	3,66666666666667	5	4	4	4	4	6	2	5	2	6	2	2	2	2	2	2	2	2	2
4	2	1	28,658	4	5	3	4	5	4	3	5	5	2	6	2	1	5	6	4	4	5	6	3	5	4,66666666666667	6
4	2	4	50,617	4	5	3	4	5	4	6	2	1	7	1	6	4	5	3	3	2	4	3	2	3	2,83333333333333	3
4	2	6	43,381	4	4	4	4	5	4	4	4	4	3	5	4	5	4	4	4	4	4	4	2	4	3,66666666666667	4
4	2	1	10,693	5	5	3	4,33333333333333	4	4	2	6	5	5	3	6	6	1	4	1	3	4	4	4	2	3,33333333333333	4
4	2	4	41,264	7	4	2	4,33333333333333	7	4	7	1	7	1	7	4	6	1	5	3	3	5	6	5	5	4,5	5,5
4	2	1	27,444	5	4	5	4,66666666666667	4	4	5	3	3	1	7	5	3	3	2	2	2	3	3	1	2	2,16666666666667	2,5
4	1	2	39,964	6	5	4	5	5	4	3	5	4	4	4	5	4	2	3	1	1	4	4	1	3	2,33333333333333	3,5
4	2	3	59,85	5	6	4	5	5	4	5	3	2	1	7	4	4	3	5	2	3	4	6	4	6	4	5,5
4	1	4	11,119	7	3	5	5	7	4	1	7	7	1	7	7	7	6	4	4	4	4	4	4	4	4	4
4	1	2	33,041	7	7	5	6,33333333333333	7	4	2	6	2	3	5	4	3	3	3	2	2	4	4	2	3	2,83333333333333	3,5
4	1	3	39,471	7	7	7	7	4	4	7	1	1	7	1	7	7	1	2	2	2	2	2	2	2	2	2
4	1	2	12,362	3	2	2	2,33333333333333	6	5	6	2	2	6	2	3	5	5	2	6	3	4	2	2	2	3,16666666666667	2
4	2	3	42,749	3	3	3	3	5	5	5	3	2	5	3	5	4	3	4	2	3	4	4	4	4	3,5	4
4	2	2	62,706	2	3	5	3,33333333333333	6	5	2	6	6	4	4	4	3	5	4	2	3	4	5	2	4	3,33333333333333	4,5
4	2	4	42,963	2	4	4	3,33333333333333	7	5	1	7	1	7	1	7	7	5	2	1	1	2	2	1	2	1,5	2
4	2	5	70,926	3	4	4	3,66666666666667	5	5	5	3	2	3	5	4	5	6	2	1	1	2	2	2	2	1,66666666666667	2
4	2	2	24,41	3	6	4	4,33333333333333	5	5	3	5	7	2	6	3	3	6	3	2	1	3	2	1	2	2	2,5
4	2	2	34,429	4	5	4	4,33333333333333	7	5	3	5	5	7	1	7	5	4	5	1	2	2	7	4	5	3,5	6
4	2	3	1,712	4	5	4	4,33333333333333	5	5	5	3	3	5	3	5	3	3	3	3	3	3	4	2	5	3	3,5
4	2	2	1,483	7	5	3	5	3	5	2	6	4	1	7	3	3	2	2	3	3	3	3	3	3	2,83333333333333	2,5
4	2	3	30,026	5	5	5	5	5	5	3	5	3	3	5	5	5	3	5	3	3	5	5	5	5	4,33333333333333	5
4	2	1	44,099	5	5	6	5,33333333333333	6	5	1	7	5	5	3	7	7	6	5	1	3	3	4	5	5	3,5	4,5
4	2	2	22,254	6	5	5	5,33333333333333	5	5	1	7	3	7	1	7	6	4	6	5	6	5	5	4	6	5,16666666666667	5,5
4	2	3	80,242	5	6	5	5,33333333333333	6	5	7	1	5	6	2	6	5	3	1	1	1	1	1	1	1	1	1
4	2	3	35,192	7	4	5	5,33333333333333	6	5	3	5	5	2	6	5	4	2	4	2	2	4	4	2	4	3	4
4	2	6	29,239	5	5	6	5,33333333333333	6	5	3	5	6	2	6	6	6	4	5	4	4	5	6	5	6	4,83333333333333	5,5
4	2	3	67,372	7	6	6	6,33333333333333	7	5	6	2	5	3	5	6	7	3	5	1	2	5	5	2	4	3,33333333333333	5
4	2	2	46,793	3	5	2	3,33333333333333	7	6	5	3	2	1	7	4	2	2	7	3	3	4	6	6	7	4,83333333333333	6,5
4	1	0	24,296	4	5	3	4	7	6	3	5	6	4	4	5	3	3	7	7	7	7	7	7	7	7	7
4	2	0	47,886	5	4	5	4,66666666666667	7	6	3	5	7	2	6	6	4	4	4	4	3	4	5	3	7	3,83333333333333	4,5
4	1	5	42,762	3	6	5	4,66666666666667	5	6	6	2	2	4	4	3	2	2	5	3	3	6	7	3	5	4,5	6
4	2	2	25,994	6	5	5	5,33333333333333	7	6	7	1	7	1	7	6	5	1	5	2	3	7	7	4	7	4,66666666666667	6
4	2	3	120,551	4	6	6	5,33333333333333	6	6	3	5	6	3	5	6	2	4	4	5	3	5	5	3	6	4,16666666666667	4,5
4	2	0	55,363	6	6	5	5,66666666666667	4	6	7	1	1	1	7	5	3	4	2	1	2	2	3	1	3	1,83333333333333	2,5
4	2	4	72,861	7	6	5	6	7	6	6	2	2	6	2	3	7	4	7	3	4	6	7	2	5	4,83333333333333	7
4	2	5	43,028	5	6	7	6	6	6	7	1	3	3	5	6	7	3	3	2	2	4	4	2	4	2,83333333333333	3,5
4	2	8	26,254	6	6	6	6	6	6	6	2	5	3	5	5	4	3	2	2	2	2	2	4	4	2,33333333333333	2
4	2	1	49,092	3	5	2	3,33333333333333	6	7	3	5	6	2	6	5	2	6	6	2	4	7	5	3	5	4,5	5,5
4	2	2	25,465	6	3	6	5	7	7	3	5	2	7	1	7	3	3	5	2	2	6	6	3	5	4	5,5
4	1	1	49,358	4	6	6	5,33333333333333	7	7	6	2	2	1	7	7	6	3	1	2	1	2	2	1	2	1,5	1,5
4	2	2	32,227	5	5	6	5,33333333333333	6	7	1	7	7	1	7	6	6	3	4	2	3	3	3	2	4	2,83333333333333	3,5
4	2	1	36,915	6	6	5	5,66666666666667	7	7	7	1	7	1	7	5	5	3	3	1	4	3	7	5	5	3,83333333333333	5
4	2	1	83,664	5	5	7	5,66666666666667	7	7	4	4	7	1	7	7	5	3	4	6	3	7	7	2	4	4,83333333333333	5,5
4	2	1	43,656	3	7	7	5,66666666666667	5	7	2	6	7	7	1	7	6	5	5	6	5	3	3	2	5	4	4
4	1	1	57,223	7	7	7	7	7	7	7	1	5	5	3	7	7	2	3	2	2	2	4	2	4	2,5	3,5
